# Supplementary material for: Film Excerpts Shown to Specifically Elicit Various Affects Lead to Overlapping Activation Foci in a Large Set of Symmetrical Brain Regions in Males
Source: PLoS One. 2011 Jul 27;6(7):e22343. doi: 10.1371/journal.pone.0022343 (PMC3144904; doi:10.1371/journal.pone.0022343)
Supplement: Table S2 — Voxel peak coordinates for the ‘disgust-neutral’ contrast. (XLSX) [file pone.0022343.s002.xlsx]

## Sheet: Sheet1
Table S2
Voxel peak coordinates for the 'disgust-neutral' contrast
Region Name	X, Y, Z Coordinates (MNI)	t value
Left or MidSagittal Frontal Cortex
Medial prefrontal cortex	-2, 58, 22	5.72
Frontal pole	-10, 66, 18	4.39 nda
Supplementary motor cortex	-46, 8, 28	9.26 nda*
Supplementary motor cortex	0, 16, 52	5.01
Inferior frontal cortex	-42, 24, 18	7.31
Frontal operculum	-50, 24, 0	7.48
Right Frontal Cortex
Medial prefrontal cortex	6, 50, 20	4.96
Frontal pole	14, 64, 20	4.83 nda
Supplementary motor cortex	54, 22, 32	6.16 nda
Supplementary motor cortex	6, 14, 46	3.87
Inferior frontal cortex	50, 32, 10	4.87
Frontal operculum	44, 24, 10	4.54
Left Temporal Cortex
Posterior inferior temporal cortex	-42, -52, -22	3.98
Posterior superior temporal cortex	-54, -44, 6	4.12 nda
Middle temporal cortex	-54, -18, -18	4.47 nda
Middle temporal cortex	-52, -34, -6	4.81 nda
Temporal pole	-34, 12, -26	4.31
Right Temporal Cortex
Posterior inferior temporal cortex	46. -58, -24	8.42
Middle temporal cortex	58, -12, -22	4.19 nda
Temporal pole	40, 20, -26	5.26
Left Parietal Cortex
Superior parietal lobule	-36, -50, 62	6.05 nda
Inferior parietal lobule	-60, -36, 20	6.48 nda
Right Parietal Cortex
Superior parietal lobule	38, -44, 48	4.63 nda
Inferior parietal lobule	62, -38, 14	4.61 nda
Left Occipital Cortex
Lateral occipital cortex	-50, -64, -8	8.48
Lateral occipital cortex	-26, -88, 4	6.67 nda
Inferior occipital cortex	-36, -74, -16	3.8
Right Occipital Cortex
Lateral occipital cortex	56, -66, 6	5.97
Other Cortical Areas (Left)
Temporo-occipital junction	-54 -48, 4	5.45 nda
Dorsal anterior cingulate gyrus	-2, 26, 33	3.5
Anterior insula	-44, 20, -8	6.59
Other Cortical Areas (Right)
Temporo-occipital junction	50, -62, 6	12.47
Dorsal anterior cingulate gyrus	6, 18, 34	3.67
Mid insula	46, 12, -6	4.53
Left Subcortical
Thalamus	-6, -16, 2	5.58
Subthalamic nucleus	-10, -6, -8	4.89
Hypothalamus	-2, -4, -10	3.89
Amygdala	-24, -9 -16	4.29
Hippocampus	-26, -24, -14	4.87
Basal ganglia (caudate)	-12, 2, 14	5.26 nda
Basal ganglia (putamen)	-22, 10, 4	4.27
Basal ganglia (globus pallidus)	-14, -2, -2	5.49
Periaqueductal gray	-2, -30, -22	4.12
Posterior pons	-2, -28, -18	5.84
Right Subcortical
Thalamus	10, -16, 4	6.34
Subthalamic nucleus	16, -16, -8	5.15
Hypothalamus	8, -4, -8	3.72
Amygdala	26, -2, -18	4.48
Hippocampus	26, -16, -16	5.09
Basal ganglia (caudate)	16, 10, 14	4.14 nda
Basal ganglia (putamen)	24, 4, 4	7.1
Basal ganglia (globus pallidus)	22, 0, -2	4.59
Periaqueductal gray	4, -24, -8	3.74
Posterior pons	8, -32, -20	7.72 nda*
Cerebellum
Left cerebellar hemisphere	-44, -66, -26	3.75
Right cerebellar hemisphere	46, -60, -28	8.12
Vermis	2, -62, -38	6.24 nda
nda : region not determined a priori
nda*: region not determined a priori but that survived a 0.05 FWE-corrected threshold
