# Supplementary material for: Film Excerpts Shown to Specifically Elicit Various Affects Lead to Overlapping Activation Foci in a Large Set of Symmetrical Brain Regions in Males
Source: PLoS One. 2011 Jul 27;6(7):e22343. doi: 10.1371/journal.pone.0022343 (PMC3144904; doi:10.1371/journal.pone.0022343)
Supplement: Table S3 — Voxel peak coordinates for the ‘sexual arousal-neutral’ contrast. (XLSX) [file pone.0022343.s003.xlsx]

## Sheet: Sheet1
Table S3
Voxel peak coordinates for the 'sexual arousal-neutral' contrast
Region Name	X, Y, Z Coordinates (MNI)	t value
Left Frontal Cortex
Medial prefrontal cortex	-3, 54, 15	3.65
Medial ventral prefrontal cortex	-4, 58, -10	7.83
Supplementary motor area	-40, 12, 28	4.04 nda
Supplementary motor area	-40, 4, 40	6.78 nda
Supplementary motor area	-6, 8, 48	5.9
Inferior frontal sulcus	-48, 24, 8	4.35
Frontal operculum	-48, 18, 0	4.36
Right Frontal Cortex
Medial prefrontal cortex	8, 48, 16	6.11
Medial ventral prefrontal cortex	14, 50, 0	8.91
Supplementary motor area	48, 4, 52	5.82 nda
Supplementary motor area	54, 14, 30	5.67 nda
Supplementary motor area	10, 6. 52	4.03
Inferior frontal sulcus	46, 26, 6	4.83
Frontal operculum	48, 26, 4	4.02
Left Temporal Cortex
Posterior inferior termporal cortex	-42, -52, -22	9.47
Posterior superior termporal cortex	-62, -44, 14	6.89 nda*
Temporal pole	-24, 8, -26	5.88
Right Temporal Cortex
Posterior inferior temporal cortex	46, -52, -24	8.72
Posterior superior temporal cortex	60, -48, 6	4.19
Temporal pole	34, 14, -22	6.36
Left Parietal Cortex
Inferior parietal lobule	-62, -30, 20	6.62 nda
Superior parietal lobule	-28, -54, 62	6.82 nda*
Right Parietal Cortex
Inferior parietal lobule	62, -28, 38	8.83 nda*
Superior parietal lobule	36, -54, 58	7.43 nda*
Left Occipital Cortex
Lateral occipital cortex	-50, -74, 6	10.14
Inferior occipital cortex	-34, -80, -18'	6.18
Medial occipital cortex	-2, -72, 6	3.92
Right Occipital Cortex
Lateral occipital cortex	46, -74, -2	9.52
Inferior occipital cortex	52, -68, -12	9.18 nda*
Medial occipital cortex	2, -78, 0	4.46 nda
Other Cortical Areas (Left)
Temporo-occipital junction	-50 -46, 4	5.18
Dorsal anterior cingulate gyrus	-4, 20, 26	3.56
Rostral dorsal anterior cingulate gyrus	-2, 40, 14	5.98
Posterior cingulate gyrus	-2, -54, 22	4.58
Anterior insula	-42, 20, -8	4
Mid insula	-40, 6, -4	6.40 nda
Ventral anterior insula	-30, 6, -14	4.93
Precuneus	-2, -54, 56	8.56 nda*
Other Cortical Areas (Right)
Temporo-occipital junction	48, -60, 2	7.34
Dorsal anterior cingulate gyrus	8, 18, 34	3.96
Rostral dorsal anterior cingulate gyrus	2, 40, 12	5.28
Posterior cingulate gyrus	6, -52, 26	4.36
Anterior insula	42, 16, -8	5.28
Mid insula	40, 4, -4	5.15
Ventral insula	40, 8, -16	5.94
Precuneus	4, -54, 58	8.17 nda*
Left Subcortical
Thalamus	-4, -14, 2	5.2
Subthalamic nucleus	-12, -8, -6	6.18
Hypothalamus	-6, 2, -10	5.29
Amygdala	-18, -6, -18	5.01
Hippocampus	-16, -16, -18	6.44 nda
Basal ganglia (caudate)	-10, 14, 2	4.57 nda
Basal ganglia (putamen)	-28, 4, 0	4.85
Basal ganglia (globus pallidus)	-14, -6, 2	5.63
Periaqueductal gray	-2, -26, -14	6.24
Dorsal pons	-4, -32, -40	4.98 nda
Right Subcortical
Thalamus	2, -14, -4	6.13
Subthalamic nucleus	8, -16, -8	7.87
Hypothalamus	6, -2, -12	4.29
Amygdala	16, -6, -20	3.61
Hippocampus	24, -16, -18	6.48
Basal ganglia (caudate)	14, 12, 4	4.81 nda
Basal ganglia (putamen)	24, 0, 0	5. 45
Basal ganglia (globus pallidus)	22, 2, -2	5.73
Periaqueductal gray	4, -26, -14	5.61
Dorsal pons	4, -30, -32	4.39 nda
Cerebellum
Left cerebellar hemisphere	-42, -60, -24	4.75
Left cerebellar hemisphere	-44, -54, -30	9.17 nda*
Right cerebellar hemisphere	44, -56, -22	7.88
Right cerebellar hemisphere	40, -50, -30	8.2
Vermis	0, -68, -36	7.80 nda*
nda : region not determined a priori
nda*: region not determined a priori but that survived a 0.05 FWE-corrected threshold
