# Supplementary material for: Film Excerpts Shown to Specifically Elicit Various Affects Lead to Overlapping Activation Foci in a Large Set of Symmetrical Brain Regions in Males
Source: PLoS One. 2011 Jul 27;6(7):e22343. doi: 10.1371/journal.pone.0022343 (PMC3144904; doi:10.1371/journal.pone.0022343)
Supplement: Table S4 — Voxel peak coordinates for the conjunction null analysis of the ‘amusement-neutral’, ‘disgust-neutral’, and ‘sexual arousal-neutral’ contrasts. (XLSX) [file pone.0022343.s004.xlsx]

## Sheet: Sheet1
Table S4
Voxel peak coordinates for the conjunction null analysis of the 'amusement-neutral', 'disgust-neutral', and 'sexual arousal-neutral' contrasts
Region Name	X, Y, Z Coordinates (MNI)	t value
Left Frontal Cortex
Medial prefrontal cortex	-2, 52, 14	4.12
Orbitofrontal cortex	-36, 34, -18	3.78
Supplementary motor area	-6, 14, 52	4.19 nda
Supplementary motor area	-48, 12, 28	6.84 nda*
Supplementary motor area	-44, 4, 42	6.65 nda*
Inferior frontal gyrus	-48, 20, 12	3.91
Frontal operculum	-44, 22, 0	5.6
Right Frontal Cortex
Medial prefrontal cortex	8, 54, 18	4.46
Orbitofrontal cortex	40, 28, -18	3.41 nda
Supplementary motor area	2, 14, 48	3.38 nda
Supplementary motor area	50, 6, 30	5.11 nda*
Supplementary motor area	44, 4, 48	4.82 nda
Frontal operculum	46, 26, 4	3.92
Left Temporal Cortex
Posterior inferior temporal cortex	-38, -68, -14	3.45
Posterior superior temporal cortex	-50, -40, 2	3.47 nda
Temporal pole	-30, 4, -22	3.56
Right Temporal Cortex
Posterior inferior temporal cortex	46, -56, -20	6.34
Posterior superior temporal cortex	52, -44, 6	4.03
Temporal pole	32, 16, -30	4.6
Left Parietal Cortex
Inferior parietal lobule	-48, -30, 24	3.63 nda
Right Parietal Cortex
Inferior parietal lobule	60, -30, 26	5.34 nda*
Left Occipital Cortex
Lateral occipital cortex	-54, -68, 6	5.31
Inferior occipital cortex	-36, -76, -16	3.42
Right Occipital Cortex
Lateral occipital cortex	50, -68, 2	6.84
Inferior occipital cortex	44, -50, -24	6.23 nda*
Other Cortical Areas (Left)
Temporo-occipital junction	-50 -54, -4	5.11 nda*
Dorsal anterior cingulate gyrus	-6, 22, 30	3.31
Anterior insula	-38, 24, -6	3.61
Ventral anterior insula	-34, 4, -22	4.29
Other Cortical Areas (Right)
Temporo-occipital junction	52, -54, 2	5.72
Posterior cingulate gyrus	12, -18, 38	3.87 nda
Mid insula	48, 12, -2	3.36
Left Subcortical
Thalamus	-6, -14, 0	5.69
Subthalamic nucleus	-10, -12, -6	3.67
Dorsal posterior hypothalamus	-2, -4, -4	3.89 nda
Amygdala	-20, -8, -22	3.78
Hippocampus	-20, -14, -18	4.44 nda
Periaqueductal gray	-2, -30, -12	4.48
Right Subcortical
Thalamus	6, -10, -2	4.35
Subthalamic nucleus	14, -18, -6	3.56
Dorsal posterior hypothalamus	4, -8, -6	3.6
Amygdala	22, -8, -20	5.1
Hippocampus	24, -14, -16	5.21
Periaqueductal gray	4, -30, -12	4.62
Cerebellum
Left cerebellar hemisphere	-40, -58, -24	5
Right cerebellar hemisphere	42, -58, -30	6.55
Vermis	0, -62, -36	5.06 nda
nda : region not determined a priori
nda*: region not determined a priori but that survived a 0.05 FWE-corrected threshold
